# Supplementary material for: SIV/SARS-CoV-2 coinfection in rhesus macaques impacts viral shedding, host immunity, the microbiome, and viral evolution
Source: Front Immunol. 2025 May 20;16:1587688. doi: 10.3389/fimmu.2025.1587688 (PMC12129928; doi:10.3389/fimmu.2025.1587688)
Supplement: Supplementary file 2 [file Table1.xlsx]

## Sheet: ST1. COVID Scores (Awake)
		AM COVID Scores (Awake)						PM COVID Scores (Awake)
Animal ID	DPI	Responsiveness	Discharges	Respiratory Rate	Respiratory Effort	Cough	Fecal Consistency	Responsiveness	Discharges	Respiratory Rate	Respiratory Effort	Cough	Fecal Consistency	Total Score (Awake)
12M273	0	0	0	0	0	0	0	0	0	0	0	0	0	0		Scoring Rubric
	1	0	0	0	0	0	0	0	0	0	0	0	0	0		Score	Responsiveness
	2	0	0	0	0	0	0	0	0	0	0	0	0	0		0	Normal-bright, alert, responsive
	3	0	0	0	0	0	0	0	0	0	0	0	0	0		1	Mildly affected - slightly depressed, acts disinterested with personnel in room, lied down in cage but gets up when approached
	4	0	0	0	0	0	0	0	0	0	0	0	0	0		2	Moderately affected/obtunded-non-responsive, very disinterested in personnel, hunched or lying down, Will get up when stimulated
	5	0	0	0	0	0	0	0	0	0	0	0	0	0		3	Severely affected/comatose-lying down completely unresponsive to stimulti
	6	0	0	0	0	0	0	0	0	0	0	0	0	0		Score	Discharges
	7	0	0	0	0	0	0	0	0	0	0	0	0	0		0	Normal
	8	0	0	0	0	0	0	0	0	0	0	0	0	0		1	Mild nasal/ocular
	9	0	0	0	0	0	0	0	0	0	0	0	0	0		2	Moderate nasal/ocular
	10	0	0	0	0	0	0	0	0	0	0	0	0	0		3	Severe nasal/ocular
	11	0	0	0	0	0	0	0	0	0	0	0	0	0		Score	Respiratory Effort
	12	0	0	0	0	0	0	0	0	0	0	0	0	0		0	Normal- no apparent changes in breathing
	13	0	0	0	0	0	0	0	0	0	0	0	0	0		1	Mild- slightly increased effort in breathing
	14	0	0	0	0	0	0	0	0	0	0	0	0	0		2	Moderate- obvious increased effort in breathing
15P034	0	0	0	0	0	0	0	0	0	0	0	0	0	0		3	Severe open-mouth breathing. Abdominal breathing
	1	0	0	0	0	0	0	0	0	0	0	0	0	0		Score	Cough
	2	0	0	0	0	0	0	0	0	0	0	0	0	0		0	None
	3	0	0	0	0	0	0	0	0	0	0	0	0	0		1	Mild
	4	0	0	0	0	0	0	0	0	0	0	0	0	0		2	Moderate
	5	0	0	0	0	0	0	0	0	0	0	0	0	0		3	Severe
	6	0	0	0	0	0	0	0	0	0	0	0	0	0		Score	Fecal Consistency
	7	0	0	0	0	0	0	0	0	0	0	0	0	0		0	Normal
	8	0	0	0	0	0	0	0	0	0	0	0	0	0		1	Soft
	9	0	0	0	0	0	0	0	0	0	0	0	0	0		2	Fluid
	10	0	0	0	0	0	0	0	0	0	0	0	0	0
	11	0	0	0	0	0	0	0	0	0	0	0	0	0
	12	0	0	0	1	0	0	0	0	0	0	0	0	1
	13	0	0	0	1	0	0	0	0	0	1	0	0	2
	14	0	0	0	1	0	0	0	0	0	1	0	0	2
T985	0	0	0	0	0	0	0	0	0	0	0	0	0	0
	1	0	0	0	0	0	0	0	0	0	0	0	0	0
	2	0	0	0	0	0	0	0	0	0	0	0	0	0
	3	0	0	0	0	0	0	0	0	0	0	0	0	0
	4	0	0	0	0	0	0	0	0	0	0	0	0	0
	5	0	0	0	0	0	0	0	0	0	0	0	0	0
	6	0	0	0	0	0	0	0	0	0	0	0	0	0
	7	0	0	0	0	0	0	0	0	0	0	0	0	0
	8	0	0	0	0	0	0	0	0	0	0	0	0	0
	9	0	0	0	0	0	0	0	0	0	0	0	0	0
	10	0	0	0	0	0	0	0	0	0	0	0	0	0
	11	0	0	0	0	0	0	0	0	0	0	0	0	0
	12	0	0	0	0	0	0	0	0	0	0	0	0	0
	13	0	0	0	0	0	0	0	0	0	0	0	0	0
	14	0	0	0	0	0	0	0	0	0	0	0	0	0
T986	0	0	0	0	0	0	0	0	0	0	0	0	0	0
	1	0	0	0	0	0	0	0	0	0	0	0	0	0
	2	0	0	0	0	0	0	0	0	0	0	0	0	0
	3	0	0	0	0	0	0	0	0	0	0	0	0	0
	4	0	0	0	0	0	0	0	0	0	0	0	0	0
	5	0	0	0	0	0	0	0	0	0	0	0	0	0
	6	0	0	0	0	0	0	0	0	0	0	0	0	0
	7	0	0	0	0	0	0	0	0	0	0	0	0	0
	8	0	0	0	0	0	0	0	0	0	0	0	0	0
	9	0	0	0	0	0	0	0	0	0	0	0	0	0
	10	0	0	0	0	0	0	0	0	0	0	0	0	0
	11	0	0	0	0	0	0	0	0	0	0	0	0	0
	12	0	0	0	0	0	0	0	0	0	0	0	0	0
	13	0	0	0	0	0	0	0	0	0	0	0	0	0
	14	0	0	0	0	0	0	0	0	0	0	0	0	0
T988	0	0	0	0	0	0	0	0	0	0	0	0	0	0
	1	0	0	0	0	0	0	0	0	0	0	0	0	0
	2	0	0	0	0	0	0	0	0	0	0	0	0	0
	3	0	0	0	0	0	0	0	0	0	0	0	0	0
	4	0	0	0	0	0	0	0	0	0	0	0	0	0
	5	0	0	0	0	0	0	0	0	0	0	0	0	0
	6	0	0	0	0	0	0	0	0	0	0	0	0	0
	7	0	0	0	0	0	0	0	0	0	0	0	0	0
	8	0	0	0	0	0	0	0	0	0	0	0	0	0
	9	0	0	0	0	0	0	0	0	0	0	0	0	0
	10	0	0	0	0	0	0	0	0	0	0	0	0	0
	11	0	0	0	0	0	0	0	0	0	0	0	0	0
	12	0	0	0	0	0	0	0	0	0	0	0	0	0
	13	0	0	0	0	0	0	0	0	0	0	0	0	0
	14	0	0	0	0	0	0	0	0	0	0	0	0	0
T981	0	0	0	0	0	0	0	0	0	0	0	0	0	0
	1	0	0	0	0	0	0	0	0	0	0	0	0	0
	2	0	0	0	0	0	0	0	0	0	0	0	0	0
	3	0	0	0	0	0	0	0	0	0	0	0	0	0
	4	0	0	0	0	0	0	0	0	0	0	0	0	0
	5	0	0	0	0	0	0	0	0	0	0	0	0	0
	6	0	0	0	0	0	0	0	0	0	0	0	0	0
	7	0	0	0	0	0	0	0	0	0	0	0	0	0
	8	0	0	0	0	0	0	0	0	0	0	0	0	0
	9	0	0	0	0	0	0	0	0	0	0	0	0	0
	10	0	0	0	0	0	0	0	0	0	0	0	0	0
	11	0	0	0	0	0	0	0	0	0	0	0	0	0
	12	0	0	0	0	0	0	0	0	0	0	0	0	0
	13	0	0	0	0	0	0	0	0	0	0	0	0	0
	14	0	0	0	0	0	0	0	0	0	0	0	0	0
T982	0	0	0	0	0	0	0	0	0	0	0	0	0	0
	1	0	0	0	0	0	0	0	0	0	0	0	0	0
	2	0	0	0	0	0	0	0	0	0	0	0	0	0
	3	0	0	0	0	0	0	0	0	0	0	0	0	0
	4	0	0	0	0	0	0	0	0	0	0	0	0	0
	5	0	0	0	0	0	0	0	0	0	0	0	0	0
	6	0	0	0	0	0	0	0	0	0	0	0	0	0
	7	0	0	0	0	0	0	0	0	0	0	0	0	0
	8	0	0	0	0	0	0	0	0	0	0	0	0	0
	9	0	0	0	0	0	0	0	0	0	0	0	0	0
	10	0	0	0	0	0	0	0	0	0	0	0	0	0
	11	0	0	0	0	0	0	0	0	0	0	0	0	0
	12	0	0	0	0	0	0	0	0	0	0	0	0	0
	13	0	0	0	0	0	0	0	0	0	0	0	0	0
	14	0	0	0	0	0	0	0	0	0	0	0	0	0

## Sheet: ST2. Animal Characteristics
Animal	Sex	Age at SARS-CoV-2 Infection	# Challenges to SIV infection	Days between SIV and SARS-CoV-2 infections	SIV VL (Log10 copies/mL of plasma) at time of SARS-CoV-2 infection	Peripheral CD4 counts at time of SARS-CoV-2 infection
12M273	Female	10.02	5	209	4.34	1090
15P034	Female	7.23	1	237	4.1	494
T985	Female	8.96	1	150	6.03	278
T986	Female	8.9	3	136	5.76	274
T988	Female	8.75	1	150	6.01	605
T981	Female	9.32	4	216	5	459
T982	Female	8.97	5	122	4.79	569

## Sheet: ST3. COVID Scores (Sedated)
		COVID Scores (Sedated)
Animal ID	DPI	Discharges	Respiratory Rate	Respiratory Character	Body Condition Score	Hydration	Total Score (Sedated)
12M273	0	0	0	0	3	0	3		Scoring Chart
	3	0	0	0	3	0	3		Score	Discharges
	5	0	0	0	3	0	3		0	Normal
	7	0	0	0	3	0	3		1	Mild nasal/ocular
	10	0	0	0	3	0	3		2	Moderate nasal/ocular
	14	0	0	0	3	0	3		3	Severe nasal/ocular
15P034	0	0	0	0	3	0	3		Score	Respiratory Rate
	3	0	0	0	3	0	3		0	Normal
	5	0	0	0	3	0	3		1	Mild tachypnea
	7	0	0	0	3	0	3		2	Moderate tachypnea
	10	0	0	0	3	0	3		3	Severe tachypnea
	14	0	0	0	3	0	3		Score	Respiratory Character
T985	0	0	0	0	2	1	3		0	Normal
	3	0	0	0	2	1	3		1	Mild hyperpnea
	5	0	0	0	2	1	3		2	Moderate hyperpnea
	7	0	0	0	2	1	3		3	Severe hyperpnea
	10	0	0	1	2	1	4		Score	Body Condition Score
	14	0	0	1	2	1	4		2	Thin
T986	0	0	0	0	3	0	3		3	Normal
	3	0	0	0	3	0	3		4	Slightly Overweight
	5	0	0	0	3	0	3		5	Obese
	7	0	0	0	3	0	3		Score	Hydration
	10	0	0	0	3	0	3		0	Normal (normal skin turgur, moist mucous membranes)
	14	0	0	0	3	0	3		1	Mild dehydration
T988	0	0	0	0	3	0	3
	3	0	0	0	3	0	3
	5	0	0	0	3	0	3
	7	0	0	0	3	0	3
	10	0	1	0	3	0	4
	14	0	1	0	3	0	4
T981	0	0	0	0	2	0	2
	3	0	0	0	2	0	2
	5	0	0	0	2	0	2
	7	0	0	0	2	0	2
	10	0	0	0	2	0	2
	14	0	0	0	2	0	2
T982	0	0	0	0	4	0	4
	3	0	0	0	4	0	4
	5	0	0	0	4	0	4
	7	0	0	0	4	0	4
	10	0	0	0	4	0	4
	14	0	0	0	4	0	4

## Sheet: ST4. TruCount
		Absolute Count		Percent of Lymphocytes
Animal ID	DPI	CD4	CD8	CD4	CD8
12M273	-7	1090.31	1912.65	30.7228	53.8947
	3	727.918	1105.49	29.8393	45.3169
	7	838.018	1624.15	31.2882	60.6391
	14	868.016	1587.27	32.7255	59.8424
15P034	-7	494.42	916.75	18.0226	33.4173
	3	474.983	755.639	16.578	26.3735
	7	1077.82	1605.07	25.9056	38.5783
	14	646.051	1388.31	21.4733	46.1443
T985	-7	277.999	682.402	20.9038	51.3124
	3	243.812	605.106	18.9183	46.9525
	5	253.522	700.79	15.2187	42.0678
	7	253.587	638.976	16.2558	40.9607
	10	304.283	630.771	19.8146	41.0752
	14	333.385	684.134	22.7681	46.7219
T986	-7	273.516	774.428	14.6991	41.6187
	3	192.266	408.195	20.0105	42.4837
	5	156.721	411.933	12.961	34.0673
	7	102.648	308.178	10.117	30.3741
	10	198.992	506.752	13.9619	35.5553
	14	256.91	572.932	16.3949	36.5621
T988	-7	604.979	1002.06	24.441	40.4828
	3	228.356	298.863	30.0965	39.3891
	5	310.349	429.185	25.8886	35.8016
	7	248.619	321.696	24.2193	31.338
	10	322.628	413.214	27.3465	35.0247
	14	525.325	609.333	35.0135	40.6127
T981	-7	459.14	634.435	19.9268	27.5347
	3	593.535	664.785	22.1243	24.7801
	7	690.541	843.507	23.7297	28.9862
	14	384.964	585.364	17.4454	26.527
T982	-7	568.593	1151.66	25.0895	50.8175
	3	327.426	599.42	24.7674	45.3418
	5	398.165	729.821	19.9994	36.6582
	7	603.795	933.903	25.7506	39.829
	10	512.05	817.582	25.54	40.7793
	14	699.604	1190.52	25.7269	43.7795

## Sheet: ST5. Blood Chem and CBC
Animal ID	DPI	WBC (K/uL)	RBC (M/uL)	HGB (g/dL)	HCT (%)	MCV (fL)	MCH (pg)	MCHC (g/dL)	Neutrophil (%)	Lymphocytes (%)	Monocytes (%)	Eosinophils (%)	Basophils (%)	Neutrophil (/uL)	Lymphocyte (/uL)	Monocyte (/uL)	Eosinophil (/uL)	Basophil (/uL)	ALP (U/L)	ALT (U/L)	AST (U/L)	Creatine kinase (U/L)	GGT (U/L)	Albumin (g/dL)	Total Protein (g/dL)	Globulin (g/dL)	Total Bilirubin (mg/dL)	Bilirubin - Conjugated (mg/dL)	BUN (mg/dL)	Creatinine (mg/dL)	Cholesterol (mg/dL)	Glucose (mg/dL)	Calcium (mg/dL)	Phosphorus (mg/dL)	Chloride (mmol/L)	Potassium (mmol/L)	Sodium (mmol/L)	ALB/GLOB ratio	BUN/Creatinine Ratio	Bilirubin - Unconjugated (mg/dL)	NA/K Ratio	Reticulocyte (%)	Platelet Count (K/uL)	Absolute Reticulocyte (K/uL)	Comments	Veterinary Interpretation
12M273	-10	4	3.81	10.7	34.7	91	28.1	30.8	41.6	46.8	11.3	0	N/A	1664	1872	452	0	N/A	104	33	25	727	N/A	3.6	7.3	3.7	0.1	N/A	22	0.8	137	104	8.5	2.9	109	3.4	148	N/A	27.5	N/A	44	1.4	84	53	Mild macrocytic normochromic anemia, and marked thrombocytopenia. Hyperglycemia, otherwise chemistry WNL.	Mild anemia potentially due to underlying infection (anemia of chronic disease) or normal for this patient; thrombocytopenia potentially due to clotted sample or blood loss. Hyperglycemia potentially due to stress, medications, or unfasted sample. Protein abnormality likely due to GI or renal loss.
	3	3.0	2.46	11.2	24.9	101	45.5	45.0	48.0	40.0	2.0	10.0	N/A	1440	1200	60	300	N/A	185	22	62	1644	N/A	2.5	5.1	2.6	0.3	N/A	47	0.5	148	111	8.0	6.1	102	3.8	142	N/A	94.0	N/A	37	DNR	111	DNR	Mild macrocytic hyperchromic anemia, and thrombocytopenia. Hyperglycemia, hypoproteinemia driven by hypoalbuminemia, and mild BUN elevation.	Mild anemia potentially due to underlying infection (anemia of chronic disease) or normal for this patient; thrombocytopenia potentially due to clotted sample or blood loss. Hyperglycemia potentially due to stress, medications, or unfasted sample. Protein abnormality likely due to GI or renal loss. BUN elevation likely due to pre-renal (dehydration) or renal dysfunction.
	7	2.8	3.24	10.8	29.6	91	33.3	36.5	31.0	42.0	13.0	13.0	N/A	868	1176	364	364	N/A	86	39	31	522	N/A	4.2	7.5	3.3	0.1	N/A	11	0.7	135	43	9.0	7.1	109	4.1	149	N/A	15.7	N/A	36	4.8	8	156	Mild macrocytic hyperchromic anemia, marked thrombocytopenia, and leukopenia characterized by neutropenia. Chemistry WNL.	Mild anemia potentially due to underlying infection (anemia of chronic disease) or normal for this patient; thrombocytopenia potentially due to clotted sample or blood loss. Leukopenia likely due to immunosuppression secondary to viral infection.
	14	2.8	DNR	DNR	DNR	DNR	DNR	DNR	50.4	42.5	7.1	0.0	N/A	1411	1190	199	0	N/A	98	41	36	390	N/A	4.0	7.3	3.3	0.1	N/A	14	0.9	125	<10	8.7	8.9	103	4.0	147	N/A	15.6	N/A	37	DNR	90	DNR	Hemogram did not read. Marked thrombocytopenia, and nonspecific leukopenia. Marked hypoglycemia, and hyperphosphatemia.	Thrombocytopenia potentially due to clotted sample or blood loss. Leukopenia likely due to immunosuppression secondary to viral infection. Marked hypoglycemia likely due to delayed serum separation. Hyperphosphatemia likely due to hemolysis or delayed serum separation.
15P034	-10	4.9	4.89	11.4	40	82	23.3	28.5	48.1	32.7	12.9	6.3	N/A	2357	1602	632	309	N/A	69	16	23	544	N/A	3.9	7.5	3.6	0.1	N/A	25	0.7	158	55	9	4.2	109	3.5	146	N/A	35.7	N/A	42	1	286	49	CBC WNL. Chemistry WNL.
	3	3.2	4.61	12.4	38.2	83	26.9	32.5	48.3	35.9	10.2	5.6	N/A	1546	1149	326	179	N/A	91	30	29	473	N/A	4.3	7.6	3.3	0.2	N/A	11	0.7	155	70	9.1	3.7	109	3.4	148	N/A	15.7	N/A	44	0.5	266	23	CBC WNL. Chemistry WNL.
	7	3.2	1.79	10.3	18.3	102	57.5	56.3	54.6	35.4	9.4	0.3	N/A	1747	1133	301	10	N/A	82	39	73	196	N/A	4.4	7.5	3.1	0.2	N/A	14	0.7	150	59	9.1	5.2	107	3.4	145	N/A	20.0	N/A	43	3.3	83	59	Marked macrocytic hyperchromic anemia, and marked thrombocytopenia. Chemistry WNL.	Anemia potentially due to increased sampling or loss; thrombocytopenia likely real when coupled with marked anemia.
	14	4.4	DNR	DNR	DNR	DNR	DNR	DNR	62.1	26.5	9.8	1.6	N/A	2732	1166	431	70	N/A	73	43	61	367	N/A	4.6	7.8	3.2	0.4	N/A	16	0.8	160	<10	8.9	9.2	103	4.4	144	N/A	20.0	N/A	33	DNR	DNR	DNR	Hemogram and platelet count did not read. Leukogram WNL. Marked hypoglycemia, hyperphosphatemia, and elevated total bilirubin.	Marked hypoglycemia likely due to delayed serum separation. Hyperphosphatemia likely due to hemolysis or delayed serum separation. Elevated total bilirubin likely due to cholestasis prior to sedation.
T985	-7	4.9	5.38	11.3	42.2	78	21	26.8	39.3	38.5	14.5	7.5	0.2	1926	1887	711	368	10	99	19	23	282	N/A	3.8	6.8	3	0.2	0	20	0.7	151	46	8.6	3.8	108	3.5	148	1.3	28.6	0.2	42	1.4	188	75	Thrombocytopenia, otherwise CBC WNL. Chemistry WNL.	Thrombocytopenia potentially due to clotted sample.
	3	7.2	5.57	12.0	43.0	77	21.5	27.9	61.1	25.1	11.6	2.2	0.0	4399	1807	835	158	0	246	34	28	418	39	3.9	7.3	3.4	0.2	0.0	18	0.6	168	43	9.2	3.9	106	3.7	148	1.1	30.0	0.2	40	0.4	244	22	CBC WNL. Chemistry WNL.
	7	5.0	5.07	10.9	37.6	74	21.5	29.0	62.8	22.9	12.7	1.6	0.0	3140	1145	635	80	0	213	37	28	144	37	3.9	7.1	3.2	0.2	0.0	19	0.6	148	53	8.7	4.4	107	3.5	146	1.2	31.7	0.2	42	0.7	258	35	CBC WNL. Chemistry WNL.
	14	5.5	4.78	10.4	35.7	75	21.8	29.1	67.1	21.9	7.2	3.8	0.0	3691	1205	396	209	0	198	44	35	530	36	3.6	6.7	3.1	0.1	0.0	17	0.6	135	46	8.9	4.0	106	3.4	147	1.2	28.3	0.1	43	0.8	338	38	CBC WNL. Chemistry WNL.
T986	-7	3.7	5.43	11.7	40.5	75	21.5	28.9	29.4	42.2	17.7	10.4	0.3	1088	1561	655	385	11	155	31	27	380	N/A	3.3	7	3.7	0.2	0	15	0.5	137	106	8.3	2.8	110	3.3	147	0.9	30	0.2	45	1.4	65	76	Marked thrombocytopenia, otherwise CBC WNL. Hyperglycemia, otherwise chemistry WNL.	Thrombocytopenia likely due to clotted sample. Hyperglycemia potentially due to stress, medications, or unfasted sample.
	3	4.6	5.68	12.4	42.6	75	21.8	29.1	65.5	21.6	9.8	3.1	0.0	3013	994	451	143	0	147	34	36	1004	35	3.8	6.4	2.6	0.1	0.0	9	0.7	134	46	9.0	5.1	107	3.9	148	1.5	12.9	0.1	38	0.5	329	28	Lymphopenia, otherwise CBC WNL. Chemistry WNL.	Lymphopenia likely due to immunosuppression secondary to viral infection.
	7	3.5	5.09	11.2	37.5	74	22.0	29.9	64.1	19.8	14.7	1.4	0.0	2244	693	515	49	0	110	43	40	547	32	3.8	6.1	2.3	0.2	0.0	11	0.7	114	55	8.8	4.7	109	3.8	147	1.7	15.7	0.2	39	0.6	284	31	Minimal anemia, and lymphopenia. Chemistry WNL.	Anemia likely secondary to increased sampling. Lymphopenia likely due to immunosuppression secondary to viral infection.
	14	3.5	4.93	10.9	37.4	76	22.1	29.1	66.8	20.6	10.3	2.3	0.0	2338	721	361	81	0	85	28	34	267	32	3.9	6.2	2.3	0.1	0.0	12	0.8	125	54	9.4	4.1	110	3.7	150	1.7	15.0	0.1	41	0.9	302	44	Minimal anemia, and lymphopenia. Chemistry WNL.	Anemia likely secondary to increased sampling. Lymphopenia likely due to immunosuppression secondary to viral infection.
T988	-7	4.8	5.74	12.5	44.4	77	21.8	28.2	46.2	32.5	16.1	5.2	0	2218	1560	773	250	0	110	25	30	387	N/A	3.8	6.2	2.4	0.2	0	22	0.7	123	62	9.1	4.4	107	3.7	148	1.6	31.4	0.2	40	1.1	341	63	CBC WNL. Chemistry WNL.
	3	2.6	5.84	12.2	43.3	74	20.9	28.2	52.5	33.3	13.8	0.0	0.4	1365	866	359	0	10	112	27	26	134	32	4.1	7.4	3.3	0.2	0.0	13	0.7	151	44	9.6	3.2	110	3.9	151	1.2	18.6	0.2	39	0.5	144	29	Thrombocytopenia, and leukopenia characterized by lymphopenia. Chemistry WNL.	Thrombocytopenia likely due to clotted sample or increased sampling frequency. Lymphopenia likely due to immunosuppression secondary to viral infection.
	7	2.0	5.54	11.5	39.5	71	20.8	29.1	45.5	37.5	14.0	3.0	0.0	910	750	280	60	0	121	40	23	116	32	4.1	7.2	3.1	0.2	0.0	17	0.7	139	45	9.3	3.4	109	3.5	149	1.3	24.3	0.2	43	0.6	95	33	Marked thrombocytopenia, leukopenia characterized by lymphopenia. Chemistry WNL.	Thrombocytopenia likely due to clotted sample or increased sampling frequency. Lymphopenia likely due to immunosuppression secondary to viral infection.
	14	2.1	4.72	9.9	35.4	75	21.0	28.0	39.6	48.1	12.3	0.0	0.0	832	1010	258	0	0	106	20	22	324	29	4.1	7.0	2.9	0.2	0.0	28	0.7	155	48	9.1	4.3	108	3.3	149	1.4	40.0	0.2	45	1.1	110	52	Minimal normocytic hypochromic anemia, thrombocytopenia, and leukopenia characterized by neutropenia. Chemistry WNL.	Anemia likely due to increased sampling. Thrombocytopenia likely due to clotted sample or increased sampling frequency. Lymphopenia likely due to immunosuppression secondary to viral infection.
T981	-10	3.8	4.1	12.1	35.4	86	29.5	34.2	37.5	35.2	17.6	9.7	N/A	1425	1338	669	369	N/A	77	24	24	556	N/A	3.7	7.2	3.5	0.1	N/A	16	0.6	153	54	8.8	3.7	109	3.4	149	N/A	26.7	N/A	44	1.1	53	45	Mild normocytic hyperchromic anemia, and marked thrombocytopenia. Chemistry WNL.	Mild anemia potentially due to underlying infection (anemia of chronic disease) or normal for this patient. Marked thrombocytopenia potentially due to clotted sample.
	3	2.4	3.55	11.1	31.4	89	31.3	35.4	21.0	56.0	12.0	11.0	N/A	504	1344	288	264	N/A	82	31	26	414	N/A	3.9	6.9	3.0	0.1	N/A	6	0.6	117	51	8.6	4.9	110	3.5	148	N/A	10.0	N/A	42	1.5	13	53	Mild macrocytic hyperchromic anemia, marked thrombocytopenia, and leukopenia characterized by neutropenia. Chemistry WNL.	Mild anemia potentially due to underlying infection (anemia of chronic disease) or normal for this patient. Marked thrombocytopenia potentially due to clotted sample. Leukopenia likely due to immunosuppression secondary to viral infection.
	7	5.2	2.44	10.3	25.9	106	42.2	39.8	49.0	33.0	14.0	3.8	N/A	2548	1716	728	198	N/A	100	53	32	683	N/A	3.9	7.5	3.6	0.2	N/A	19	0.7	138	71	8.5	4.7	107	3.4	145	N/A	27.1	N/A	43	3.7	258	90	Macrocytic hyperchromic anemia. Chemistry WNL.	Progressive anemia likely due to increased sampling or blood loss.
	14	2.1	3.3	10.2	31.9	97	30.9	32	48.8	38.4	10.4	2.4	N/A	1025	806	218	50	N/A	70	67	90	368	N/A	4.4	7.7	3.3	0.5	N/A	13	0.8	172	<10	8.5	11.4	105	3.6	144	N/A	16.3	N/A	40	2.2	33	73	Macrocytic hyperchromic anemia, marked thrombocytopenia, leukopenia characterized by lymphopenia. Marked hypoglycemia, hyperphosphatemia, and elevated total bilirubin.	Anemia potentially due to increased sampling or blood loss. Marked thrombocytopenia potentially due to clotted sample. Leukopenia likely due to immunosuppression secondary to viral infection. Marked hypoglycemia and hyperphosphatemia likely due to delayed serum separation. Elevated total bilirubin likely due to cholestasis associated with sedation.
T982	-7	3.5	5.11	11.1	39.8	78	21.7	27.9	58.2	24.4	14.8	2.6	0	2037	854	518	91	0	265	27	27	730	N/A	3.7	6.8	3.1	0.2	0	16	0.6	167	63	8.5	4.5	106	3.5	146	1.2	26.7	0.2	42	1	153	51	Thrombocytopenia, and lymphopenia. Chemistry WNL.	Thrombocytopenia likely due to clotted sample or increased sampling frequency. Lymphopenia likely due to immunosuppression secondary to viral infection.
	3	5.5	5.60	12.2	41.2	74	21.8	29.6	50.1	30.2	13.7	5.8	0.2	2756	1661	754	319	11	171	45	52	454	30	3.6	7.7	4.1	0.4	0.0	10	0.7	172	32	8.1	4.7	106	4.0	145	0.9	14.3	0.4	36	0.9	26	50	Marked thrombocytopenia, otherwise CBC WNL. Elevated total bilirubin, otherwise chemistry WNL.	Marked thrombocytopenia likely due to clotted sample. Elevated total bilirubin likely due to cholestasis associated with sedation.
	7	5.2	5.31	11.5	38.9	73	21.7	29.6	48.0	28.0	19.0	5.0	none seen	2496	1456	988	260	none seen	194	39	31	563	34	3.2	7.1	3.9	0.2	0.0	12	0.7	143	51	8.5	3.9	108	3.7	146	0.8	17.1	0.2	39	1.2	21	64	Minimal anemia, and marked thrombocytopenia. Hyperglobulinemia, otherwise chemistry WNL.	Minimal anemia and thrombocytopenia likely due to increased sampling or loss. Hyperglobulinemia likely due to inflammation.
	14	5.1	5.05	11.1	38.3	76	22.0	29.0	38.1	40.6	18.3	2.8	0.2	1943	2071	933	143	10	200	24	22	497	33	3.3	7.3	4.0	0.2	0.0	10	0.6	142	47	8.7	4.3	108	3.3	147	0.8	16.7	0.2	45	2.0	20	101	Minimal anemia, and marked thrombocytopenia. Hyperglobulinemia, otherwise chemistry WNL.	Minimal anemia and thrombocytopenia likely due to increased sampling or loss. Hyperglobulinemia likely due to inflammation.
N/A: Not available
DNR: did not report
high values
low values

## Sheet: ST6. Necropsy Report
Animal ID	External Observations	Thoracic Cavity	Abdominal Cavity	Gross Necropsy Results
12M273	No gross pathology noted.	The lung lobes are relatively normal with pathology in right caudal lung lobe.	No gross pathology noted.	The lung lobes are relatively normal with pathology in right caudal lung lobe.
15P034	No gross pathology noted.	The lung lobes are relatively normal with pathology in right caudal lung lobe.	No gross pathology noted.	The lung lobes are relatively normal with pathology in right caudal lung lobe.
T985	No gross pathology noted.	The lung lobes are relatively normal with minor pathology.	No gross pathology noted.	The lung lobes are relatively normal with minor pathology.
T986	No gross pathology noted.	The lung lobes are relatively normal with minor pathology.	No gross pathology noted.	The lung lobes are relatively normal with minor pathology.
T988	No gross pathology noted.	The lung lobes are relatively normal with pathology and necrosis in right caudal lung lobe.	No gross pathology noted.	The lung lobes are relatively normal with pathology and necrosis in right caudal lung lobe.
T981	No gross pathology noted.	The lung lobes are relatively normal with minor pathology.	No gross pathology noted.	No gross pathology noted.
T982	No gross pathology noted.	The lung lobes are relatively normal with pathology and necrosis at the tipd of caudal lung lobes.	No gross pathology noted.	The lung lobes are relatively normal with pathology and necrosis at the tipd of caudal lung lobes.

## Sheet: ST7. Histopathology
Animal ID	Summated Pathology Scores
	Interstitial pneumonia	Type II pneumocyte hyperplasia	Pleuritis	BALT hyperplasia	Vasculitis	%Inflammation
12M273	7	6	1	0	0	0.02
15P034	5	1	1	0	0	0.02
T985	11	11	5	0	0	0.09
T986	9	5	4	0	0	0.06
T988	6	3	1	0	0	0.03
T981	7	2	2	2	0	0.03
T982	6	3	2	0	3	0.04

## Sheet: ST8. MPO Controls
MPO Histology
Animal ID	PMCID	Sex	Species	Geographic Origin / Strain	Weight (kg)	Age At Time	Inoculum	Dose	Route	Days Post Infection
CP47	PMC4272908	Male	Rhesus	Indian	11.4	9.1	SIVmac251	100TCID50	I.V.	231
DE57	PMC3554169	Male	Rhesus	Indian	11.2	8.2	SIVmac251	100TCID50	I.V.	245
EA27	PMC3656336	Male	Rhesus	Indian	12	6.9	SIVmac251	100TCID50	I.V.	208
EE87	unpublished	Male	Rhesus	Indian	10.5	6.9	SIVmac251	100TCID50	I.V.	148
EL18	unpublished	Male	Rhesus	Indian	10.45	5.9	SIVmac251	100TCID50	I.V.	182
EM84	unpublished	Male	Rhesus	Indian	6	3.6	SIVmac251	1.0ML	I.V.	135
IK92	PMC9950397	Female	Rhesus	Indian	6.85	11.2	SARS-CoV-2	2.0E6 TCID50	I.N./I.T.	7
LM74	PMC9950397	Male	Rhesus	Indian	6.2	4.1	SARS-CoV-2	2.0E6 TCID50	I.N./I.T.	7
JR43	unpublished	Female	Rhesus	Indian	6.7	9.3	SARS-CoV-2	~1E6 TCID50	I.N./I.T.	23
KE93	unpublished	Female	Rhesus	Indian	5.5	8.3	SARS-CoV-2	~1E6 TCID50	I.N./I.T.	23
KF10	unpublished	Male	Rhesus	Indian	11.85	8.4	SARS-CoV-2	~1E6 TCID50	I.N./I.T.	21
LK28	unpublished	Male	Rhesus	Indian	6	4.5	SARS-CoV-2	~1E6 TCID50	I.N./I.T.	21

## Sheet: ST9. SIV- Control Sera
Animal ID	PMCID	Sex	Species	Weight (kg)	Geographic Origin (Source)	Age	SARS-CoV-2 Strain	Dose (TCID50)	Route	Days Post Infection
JK41	PMC9286241	Male	Macaca Mulatta	11.5	USA-WA1/2020 (WRCEVA)	9	SARS-COV-2 USA_WA1/2020	2.0 x 10^6	Intratracheal + Intranasal (IT/IN)	14
KHLL	PMC9286241	Male	Macaca Mulatta	13	USA-WA1/2020 (WRCEVA)	7	SARS-COV-2 USA_WA1/2020	2.0 x 10^6	Intratracheal + Intranasal (IT/IN)	14
KT88	PMC9286241	Male	Macaca Mulatta	13.3	USA-WA1/2020 (WRCEVA)	7	SARS-COV-2 USA_WA1/2020	2.0 x 10^6	Intratracheal + Intranasal (IT/IN)	14
43537	PMC8829873	Male	Macaca Mulatta	12.56	USA-WA1/2020 (BEI NR-52281)	Unknown	SARS-COV-2 USA_WA1/2020	5.0 x 10^4	Intratracheal + Intranasal (IT/IN)	14
7146	PMC8829873	Unknown	Macaca Mulatta	5.8	USA-WA1/2020 (BEI NR-52281)	Unknown	SARS-COV-2 USA_WA1/2020	5.0 x 10^4	Intratracheal + Intranasal (IT/IN)	14
7147	PMC8829873	Unknown	Macaca Mulatta	6	USA-WA1/2020 (BEI NR-52281)	Unknown	SARS-COV-2 USA_WA1/2020	5.0 x 10^4	Intratracheal + Intranasal (IT/IN)	14
44330	PMC8829873	Male	Macaca Mulatta	9.8	USA-WA1/2020 (BEI NR-52281)	Unknown	SARS-COV-2 USA_WA1/2020	5.0 x 10^4	Intratracheal + Intranasal (IT/IN)	14
T168	PMC8829873	Female	Macaca Mulatta	6.52	USA-WA1/2020 (BEI NR-52281)	Unknown	SARS-COV-2 USA_WA1/2020	5.0 x 10^4	Intratracheal + Intranasal (IT/IN)	14
7149	PMC8829873	Unknown	Macaca Mulatta	6.6	USA-WA1/2020 (BEI NR-52281)	Unknown	SARS-COV-2 USA_WA1/2020	5.0 x 10^4	Intratracheal + Intranasal (IT/IN)	14
7151	PMC8829873	Unknown	Macaca Mulatta	4.7	USA-WA1/2020 (BEI NR-52281)	Unknown	SARS-COV-2 USA_WA1/2020	5.0 x 10^4	Intratracheal + Intranasal (IT/IN)	14
R576	PMC8829873	Male	Macaca Mulatta	10.04	USA-WA1/2020 (BEI NR-52281)	Unknown	SARS-COV-2 USA_WA1/2020	5.0 x 10^4	Intratracheal + Intranasal (IT/IN)	14
7124	PMC8829873	Unknown	Macaca Mulatta	6	USA-WA1/2020 (BEI NR-52281)	Unknown	SARS-COV-2 USA_WA1/2020	5.0 x 10^4	Intratracheal + Intranasal (IT/IN)	14
7129	PMC8829873	Unknown	Macaca Mulatta	5.7	USA-WA1/2020 (BEI NR-52281)	Unknown	SARS-COV-2 USA_WA1/2020	5.0 x 10^4	Intratracheal + Intranasal (IT/IN)	14
T708	PMC8829873	Female	Macaca Mulatta	8.36	USA-WA1/2020 (BEI NR-52281)	Unknown	SARS-COV-2 USA_WA1/2020	5.0 x 10^4	Intratracheal + Intranasal (IT/IN)	14
7152	PMC8829873	Unknown	Macaca Mulatta	5.4	USA-WA1/2020 (BEI NR-52281)	Unknown	SARS-COV-2 USA_WA1/2020	5.0 x 10^4	Intratracheal + Intranasal (IT/IN)	14
42329	PMC8829873	Male	Macaca Mulatta	8.68	USA-WA1/2020 (BEI NR-52281)	Unknown	SARS-COV-2 USA_WA1/2020	5.0 x 10^4	Intratracheal + Intranasal (IT/IN)	14
43766	PMC8829873	Male	Macaca Mulatta	8.98	USA-WA1/2020 (BEI NR-52281)	Unknown	SARS-COV-2 USA_WA1/2020	5.0 x 10^4	Intratracheal + Intranasal (IT/IN)	14
44281	PMC8829873	Male	Macaca Mulatta	11.22	USA-WA1/2020 (BEI NR-52281)	Unknown	SARS-COV-2 USA_WA1/2020	5.0 x 10^4	Intratracheal + Intranasal (IT/IN)	14
44342	PMC8829873	Female	Macaca Mulatta	7.1	USA-WA1/2020 (BEI NR-52281)	Unknown	SARS-COV-2 USA_WA1/2020	5.0 x 10^4	Intratracheal + Intranasal (IT/IN)	14
44394	PMC8829873	Male	Macaca Mulatta	9.24	USA-WA1/2020 (BEI NR-52281)	Unknown	SARS-COV-2 USA_WA1/2020	5.0 x 10^4	Intratracheal + Intranasal (IT/IN)	14
44395	PMC8829873	Male	Macaca Mulatta	9.78	USA-WA1/2020 (BEI NR-52281)	Unknown	SARS-COV-2 USA_WA1/2020	5.0 x 10^4	Intratracheal + Intranasal (IT/IN)	14

## Sheet: ST10. Culture Assay
Positive SARS-CoV-2 culture for viral RNA prep and sequencing
	BAL		Nasal Swab		Throat Swab		Rectal Swab
Animal ID	3 DPI	14 DPI	3 DPI	14 DPI	3 DPI	14 DPI	3 DPI	14 DPI
12M273	+	-	+	-	+	+	-	-
15P034	-	-	+	+	+	-	-	-
T985	+	-	+	+	+	+	-	-
T986	+	-	+	+	-	+	-	-
T988	+	-	+	+	-	-	-	-
T981	+	-	+	-	+	-	-	-
T982	+	-	+	-	+	-	-	-

[truncated: 4 more sheets: ST11.  Microbiome Feature Table, ST12. Taxonomy Confidence, ST13. ANCOMBC2 Primary Result, ST14. Differently Abundant Taxa]
